# Supplementary material for: Dementia Rehabilitation Training for General Practitioners and Practice Nurses: Does It Make a Difference?
Source: Nurs Rep. 2024 Oct 21;14(4):3108–25. doi: 10.3390/nursrep14040226 (PMC11503384; doi:10.3390/nursrep14040226)
Supplement: Supplementary file 1 [file nursrep-14-00226-s001.zip]

Archive with 1 entries (1 files):
- nursrep-3185628-supplementary.pdf
